# Supplementary material for: First Records and Expanding Distribution of a Small Big-Headed Ant, Pheidole parva, in Florida, USA
Source: Neotrop Entomol. 2026 Jul 21;55(1):66. doi: 10.1007/s13744-026-01416-4 (PMC13388651; doi:10.1007/s13744-026-01416-4)
Supplement: Supplementary file 1 — (XLSX 45.4 KB) [file 13744_2026_1416_MOESM1_ESM.xlsx]

## Sheet: workers
Supplementary Table S1. Expert‑verified iNaturalist observations of Pheidole parva sorted by identification confidence (high, medium, low).
species	Country	State	County	date	latitude	longitude	recordedBy	Caste	ID confidence tier	included in main analysis	navigans/flavens ruled out?	bilimeki/floridana ruled out?	metallescens ruled out?	dentigula ruled out?	gbifID	source	references	license
Pheidole parva	United States	Florida	Broward	2022-09-15	26.3058	-80.2125	Josiah Londerée	minor	low	no	no	no	yes - color	no	3912168093	iNaturalist	https://www.inaturalist.org/observations/135163247	CC_BY_4_0
Pheidole parva	United States	Florida	Broward	2023-04-15	26.2671	-80.1882	Sandra H Statner	minor	low	no	no	no	yes - color	no	4091617252	iNaturalist	https://www.inaturalist.org/observations/155063227	CC_BY_4_0
Pheidole parva	United States	Florida	Broward	2019-07-19	26.0139	-80.3636	David Torres	minor, major	low	no	no	yes - postpetiole width	yes - color of minor	no	3785016315	iNaturalist	https://www.inaturalist.org/observations/29216353	CC_BY_NC_4_0
Pheidole parva	United States	Florida	Broward	2020-05-13	26.2671	-80.1882	Sandra H Statner	minor, major	low	no	no	yes - postpetiole width	yes - color of minor	no	3802315324	iNaturalist	https://www.inaturalist.org/observations/45823190	CC_BY_4_0
Pheidole parva	United States	Florida	Broward	2019-08-30	26.2673	-80.1882	Sandra H Statner	minor, major	low	no	no	no	yes - color of minor	no	3802678314	iNaturalist	https://www.inaturalist.org/observations/31898175	CC_BY_4_0
Pheidole parva	United States	Florida	Broward	2023-01-19	26.3059	-80.2131	Josiah Londerée	minor, major	low	no	no	no	yes - color of minor	no	4028758639	iNaturalist	https://www.inaturalist.org/observations/146926073	CC_BY_4_0
Pheidole parva	United States	Florida	Broward	2023-04-23	26.238	-80.2923	smlety	minor, major	low	no	no	no	no	no	4096634504	iNaturalist	https://www.inaturalist.org/observations/156294610	CC_BY_NC_4_0
Pheidole parva	United States	Florida	Broward	2020-09-11	26.2913	-80.1485	Sandra H Statner	minor, major	low	no	no	yes - postpetiole width	yes - color of minor	no	4516171574	iNaturalist	https://www.inaturalist.org/observations/59267341	CC_BY_4_0
Pheidole parva	United States	Florida	Broward	2024-03-01	26.0985	-80.372	floridamatt	minor, major	low	no	no	yes - postpetiole width	yes - color of minor; range	no	4596804218	iNaturalist	https://www.inaturalist.org/observations/201480844	CC_BY_NC_4_0
Pheidole parva	United States	Florida	Broward	2022-08-12	26.1179	-80.2401	Mikie Green	major	medium	no	yes - reticulorugose	yes - reticulorugose; postpetiole width	yes - reticulorugosity; head length	no	3892429926	iNaturalist	https://www.inaturalist.org/observations/130615136	CC_BY_NC_4_0
Pheidole parva	United States	Florida	Citrus	2023-08-13	28.7999	-82.5626	watcherx	minor, major	low	no	no	no	no	no	4442527855	iNaturalist	https://www.inaturalist.org/observations/178215377	CC_BY_NC_4_0
Pheidole parva	United States	Florida	Collier	2024-10-28	26.3337	-81.4397	Zachary Lang	minor, major	low	no	no	no	yes - color of minor	no	4976649848	iNaturalist	https://www.inaturalist.org/observations/249584126	CC_BY_NC_4_0
Pheidole parva	United States	Florida	Lee	2023-03-08	26.7056	-82.1618	Tyler B	minor	low	no	no	no	yes - color	no	4063092702	iNaturalist	https://www.inaturalist.org/observations/150605318	CC_BY_NC_4_0
Pheidole parva	United States	Florida	Lee	2023-04-08	26.3205	-81.7804	shmealer	minor, gyne	medium	no	yes - gyne strongly bicolored	no	yes - color of minor	yes - gyne large, strongly bicolored	4120927881	iNaturalist	https://www.inaturalist.org/observations/163375813	CC_BY_NC_4_0
Pheidole parva	United States	Florida	Marion	2023-05-20	29.4805	-82.301	Joshua Doby	minor	low	no	no	no	yes - color	no	4145402612	iNaturalist	https://www.inaturalist.org/observations/162786415	CC_BY_NC_4_0
Pheidole parva	United States	Florida	Martin	2026-04-02	27.0995	-80.2474	Mikie Green	major	high	yes	yes - sharp head lobes	yes - sharp head lobes	yes - head length	yes - pronotum shape	6188373447	iNaturalist	https://www.inaturalist.org/observations/346979003	CC_BY_NC_4_0
Pheidole parva	United States	Florida	Miami-Dade	2024	25.7588	-80.1957	Sanford Porter		high	yes	yes	yes	yes	yes		collection
Pheidole parva	United States	Florida	Miami-Dade	2024	25.7044	-80.3331	Sanford Porter		high	yes	yes	yes	yes	yes		collection
Pheidole parva	United States	Florida	Miami-Dade	2024	25.8575	-80.3352	Sanford Porter		high	yes	yes	yes	yes	yes		collection
Pheidole parva	United States	Florida	Miami-Dade	2024	25.9163	-80.1563	Sanford Porter		high	yes	yes	yes	yes	yes		collection
Pheidole parva	United States	Florida	Miami-Dade	2024-08-01	25.7849	-80.3515	Lucas Garriga	minor	high	yes	yes - reticulorugosity	yes - reticulorugose	yes - reticulorugosity; color	yes - vertical rugae span entire head length of minor	4925880521	iNaturalist	https://www.inaturalist.org/observations/236433791	CC_BY_NC_4_0
Pheidole parva	United States	Florida	Miami-Dade	2024-09-01	25.7112	-80.3995	Lucas Garriga	minor	high	yes	yes - reticulorugosity	yes - reticulorugose	yes - reticulorugosity; color	yes - vertical rugae span entire head length of minor	4946678472	iNaturalist	https://www.inaturalist.org/observations/240687350	CC_BY_NC_4_0
Pheidole parva	United States	Florida	Miami-Dade	2024-09-21	25.7854	-80.2246	Lucas Garriga	minor	high	yes	yes - rugosity	yes - rugosity	yes - rugosity; color	yes - vertical rugae span entire head length of minor	4949915554	iNaturalist	https://www.inaturalist.org/observations/243178865	CC_BY_NC_4_0
Pheidole parva	United States	Florida	Miami-Dade	2024-10-01	25.7128	-80.3235	Lucas Garriga	minor	high	yes	yes - reticulorugosity	yes - reticulorugose	yes - reticulorugosity; color	yes - vertical rugae span entire head length of minor	4976277278	iNaturalist	https://www.inaturalist.org/observations/249168356	CC_BY_NC_4_0
Pheidole parva	United States	Florida	Miami-Dade	2024-10-01	25.6963	-80.381	Lucas Garriga	minor	high	yes	yes - reticulorugosity	yes - reticulorugose	yes - reticulorugosity; color	yes - vertical rugae span entire head length of minor	4976488184	iNaturalist	https://www.inaturalist.org/observations/248767912	CC_BY_NC_4_0
Pheidole parva	United States	Florida	Miami-Dade	2025-10-26	25.6794	-80.461	Mikie Green	minor	high	yes	yes - rugosity	yes - rugosity	yes - rugosity; color	yes - vertical rugae span entire head length of minor	5890136668	iNaturalist	https://www.inaturalist.org/observations/323729973	CC_BY_NC_4_0
Pheidole parva	United States	Florida	Miami-Dade	2026-02-28	25.6949	-80.3754	Mikie Green	minor	high	yes	yes - reticulorugosity	yes - reticulorugose	yes - reticulorugosity; color	yes - vertical rugae span entire head length of minor	6184891682	iNaturalist	https://www.inaturalist.org/observations/340775726	CC_BY_NC_4_0
Pheidole parva	United States	Florida	Miami-Dade	2025-04-28	25.697	-80.3746	Lucas Garriga	minor, major	high	yes	yes - reticulorugosity	yes - reticulorugose	yes - reticulorugosity; color of minor; range	yes - vertical rugae span entire head length of minor	5154355742	iNaturalist	https://www.inaturalist.org/observations/277238581	CC_BY_NC_4_0
Pheidole parva	United States	Florida	Miami-Dade	2024-10-14	25.7243	-80.2412	thirty_legs	major	low	no	no	yes - postpetiole width	yes - head length	no	5008305315	iNaturalist	https://www.inaturalist.org/observations/255304102	CC_BY_NC_4_0
Pheidole parva	United States	Florida	Miami-Dade	2019-03-14	25.7517	-80.2819	Joe MDO	minor	low	no	no	no	yes - color; range	no	4028802345	iNaturalist	https://www.inaturalist.org/observations/21552536	CC_BY_NC_4_0
Pheidole parva	United States	Florida	Miami-Dade	2023-03-03	25.926	-80.3307	anson_fl	minor	low	no	no	no	yes - color; range	no	4054854908	iNaturalist	https://www.inaturalist.org/observations/150153727	CC_BY_NC_4_0
Pheidole parva	United States	Florida	Miami-Dade	2023-05-01	25.7588	-80.2249	Lucas Garriga	minor	low	no	no	no	yes - color; range	no	4102990505	iNaturalist	https://www.inaturalist.org/observations/159074041	CC_BY_NC_4_0
Pheidole parva	United States	Florida	Miami-Dade	2024-11-02	25.6043	-80.4062	Lucas Garriga	minor	low	no	no	no	yes - color; range	no	4978571769	iNaturalist	https://www.inaturalist.org/observations/250228329	CC_BY_NC_4_0
Pheidole parva	United States	Florida	Miami-Dade	2018-03-10	25.8249	-80.4426	Joe MDO	minor, gyne	low	no	no	no	yes - color of minor	no	4039366313	iNaturalist	https://www.inaturalist.org/observations/10193276	CC_BY_NC_4_0
Pheidole parva	United States	Florida	Miami-Dade	2022-06-22	25.7326	-80.3896	Mikie Green	minor, major	low	no	no	yes - postpetiole width	yes - color of minor; range	no	3858910817	iNaturalist	https://www.inaturalist.org/observations/123030815	CC_BY_NC_4_0
Pheidole parva	United States	Florida	Miami-Dade	2020-09-25	25.7041	-80.4109	yuliaescalante	minor, major	low	no	no	no	yes - color of minor; range	no	4096762371	iNaturalist	https://www.inaturalist.org/observations/60766108	CC_BY_NC_4_0
Pheidole parva	United States	Florida	Miami-Dade	2023-04-20	25.5742	-80.4003	Mr. Nature	minor, major	low	no	no	no	yes - color of minor; range	no	4096828166	iNaturalist	https://www.inaturalist.org/observations/155992963	CC_BY_NC_4_0
Pheidole parva	United States	Florida	Miami-Dade	2024-04-29	25.8515	-80.1368	Oliver g jones	minor, major	low	no	no	no	yes - color of minor; range	no	4854844295	iNaturalist	https://www.inaturalist.org/observations/212270492	CC_BY_NC_4_0
Pheidole parva	United States	Florida	Miami-Dade	2026-02-28	25.7567	-80.3626	Mikie Green	minor, major	low	no	no	yes - postpetiole width	yes - color of minor	no	6186058200	iNaturalist	https://www.inaturalist.org/observations/340777472	CC_BY_NC_4_0
Pheidole parva	United States	Florida	Miami-Dade	2024-04-11	25.7783	-80.3273	Joe MDO	major	medium	no	yes - reticulorugosity	yes - reticulorugose; postpetiole width	yes - reticulorugosity	no	4855291438	iNaturalist	https://www.inaturalist.org/observations/206724251	CC_BY_NC_4_0
Pheidole parva	United States	Florida	Monroe	2025-03-16	24.6966	-81.0862	Aaron Stoll	minor, major	high	yes	yes - reticulorugosity	yes - reticulorugose	yes - reticulorugosity; color of minor; range	yes - vertical rugae span entire head length of minor	5291791583	iNaturalist	https://www.inaturalist.org/observations/265700564	CC0_1_0
Pheidole parva	United States	Florida	Monroe	2022-12-01	24.6051	-81.0361	Noah Barguez-arias	major	low	no	no	no	yes - head length; range	no	4006670987	iNaturalist	https://www.inaturalist.org/observations/144557655	CC_BY_NC_4_0
Pheidole parva	United States	Florida	Monroe	2022-05-01	25.0083	-80.5729	Brice C.	minor, major	medium	no	yes - reticulorugosity	yes - reticulorugose; postpetiole width	yes - reticulorugosity; color of minor; range	no	3859114905	iNaturalist	https://www.inaturalist.org/observations/119613581	CC_BY_NC_4_0
Pheidole parva	United States	Florida	Orange	2023-06-05	28.3598	-81.5894	The_cool_moth	minor	low	no	no	no	yes - color	no	4506387888	iNaturalist	https://www.inaturalist.org/observations/165919471	CC_BY_NC_4_0
Pheidole parva	United States	Florida	Osceola	2023-07-01	28.2297	-81.4975	Kevin Darcy	minor	low	no	no	no	yes - color	no	4162154482	iNaturalist	https://www.inaturalist.org/observations/172380609	CC_BY_NC_4_0
Pheidole parva	United States	Florida	Osceola	2023-03-15	28.3117	-81.6402	Kai	minor, major	low	no	no	no	yes - color of minor	no	4067185275	iNaturalist	https://www.inaturalist.org/observations/151538910	CC_BY_NC_4_0
Pheidole parva	United States	Florida	Palm Beach	2022-08-21	26.4092	-80.0973	Julian Fuchs	minor	high	yes	yes - reticulorugosity	yes - reticulorugose	yes - reticulorugosity; color	yes - vertical rugae span entire head length of minor	3902754274	iNaturalist	https://www.inaturalist.org/observations/132008963	CC_BY_NC_4_0
Pheidole parva	United States	Florida	Palm Beach	2022-08-21	26.4091	-80.0973	Julian Fuchs	minor	high	yes	yes - reticulorugosity	yes - reticulorugose	yes - reticulorugosity; color	yes - vertical rugae span entire head length of minor	3902981387	iNaturalist	https://www.inaturalist.org/observations/132025332	CC_BY_NC_4_0
Pheidole parva	United States	Florida	Palm Beach	2022-08-21	26.4093	-80.0973	Julian Fuchs	minor	high	yes	yes - reticulorugosity	yes - reticulorugose	yes - reticulorugosity; color	yes - vertical rugae span entire head length of minor	4177164552	iNaturalist	https://www.inaturalist.org/observations/132008970	CC_BY_NC_4_0
Pheidole parva	United States	Florida	Palm Beach	2022-08-01	26.6134	-80.1685	Mikie Green	minor, gyne	high	yes	yes - rugosity; gyne strongly bicolored	yes - rugosity	yes - color of minor	yes - gyne large, strongly bicolored	3881426984	iNaturalist	https://www.inaturalist.org/observations/129077869	CC_BY_NC_4_0
Pheidole parva	United States	Florida	Palm Beach	2022-06-17	26.5427	-80.0867	Mikie Green	minor	low	no	no	no	yes - color	no	3860259157	iNaturalist	https://www.inaturalist.org/observations/122232065	CC_BY_NC_4_0
Pheidole parva	United States	Florida	Palm Beach	2025-03-11	26.6666	-80.1686	prismamental	minor	low	no	no	no	yes - color	no	5087864797	iNaturalist	https://www.inaturalist.org/observations/264996378	CC_BY_NC_4_0
Pheidole parva	United States	Florida	Palm Beach	2021-12-27	26.4778	-80.1684	noeyg12	minor, major	low	no	no	yes - postpetiole width	yes - color of minor	no	3784646385	iNaturalist	https://www.inaturalist.org/observations/103781460	CC_BY_NC_4_0
Pheidole parva	United States	Florida	Palm Beach	2021-07-23	26.3806	-80.1445	Luiz Puodzius	minor, major	low	no	no	no	yes - color of minor	no	3802646364	iNaturalist	https://www.inaturalist.org/observations/88300188	CC0_1_0
Pheidole parva	United States	Florida	Palm Beach	2024-04-23	26.516	-80.1873	atw916	minor, major	low	no	no	no	yes - color	no	4854940811	iNaturalist	https://www.inaturalist.org/observations/208912629	CC_BY_NC_4_0
Pheidole parva	United States	Florida	Palm Beach	2025-01-23	26.4778	-80.1684	noeyg12	minor, major	low	no	no	no	yes - color of minor	no	5063297934	iNaturalist	https://www.inaturalist.org/observations/259348406	CC_BY_NC_4_0
Pheidole parva	United States	Florida	Palm Beach	2022-08-05	26.9176	-80.1815	Elizabeth Cash	minor, major, gyne	low	no	no	no	yes - color of minor	no	3892392505	iNaturalist	https://www.inaturalist.org/observations/129563297	CC_BY_NC_4_0
Pheidole parva	United States	Florida	Palm Beach	2022-06-21	26.6137	-80.1682	Mikie Green	minor, major	medium	no	yes - reticulorugosity	yes - reticulorugose; postpetiole width	yes - reticulorugosity; color of minor	no	3858547613	iNaturalist	https://www.inaturalist.org/observations/122810180	CC_BY_NC_4_0
Pheidole parva	United States	Florida	Polk	2024	28.133	-81.476	Airlan San Juan		high	yes	yes	yes	yes	yes		collection
Pheidole parva	United States	Florida	Polk	2025-04-20	28.0073	-82.024	Miles Conley	minor	high	yes	yes - reticulorugosity	yes - reticulorugose	yes - reticulorugosity; color	yes - vertical rugae span entire head length of minor	5134800961	iNaturalist	https://www.inaturalist.org/observations/271868443	CC_BY_NC_4_0
Pheidole parva	United States	Florida	Polk	2021-08-27	28.2033	-81.5914	Michael	minor, gyne	medium	no	yes - gyne strongly bicolored	no	yes - color of minor	yes - gyne large, strongly bicolored	3784774380	iNaturalist	https://www.inaturalist.org/observations/92737796	CC_BY_NC_4_0
Pheidole parva	United States	Florida	Sarasota	2024-09-07	27.3274	-82.5201	Brice C.	minor	high	yes	yes - rugosity	yes - rugosity	yes - rugosity; color	yes - vertical rugae span entire head length of minor	4945580060	iNaturalist	https://www.inaturalist.org/observations/240444135	CC_BY_NC_4_0
Pheidole parva	United States	Florida	Sarasota	2022-08-01	27.2501	-82.4173	Brice C.	minor, major	high	yes	yes - reticulorugosity	yes - reticulorugose	yes - reticulorugosity; color of minor	yes - vertical rugae span entire head length of minor	4018276709	iNaturalist	https://www.inaturalist.org/observations/140574227	CC_BY_NC_4_0
Pheidole parva	United States	Florida	Sarasota	2019-09-07	27.3321	-82.541	Quail	minor, major	low	no	no	yes - postpetiole width	yes - color of minor	no	3860022425	iNaturalist	https://www.inaturalist.org/observations/32276470	CC_BY_NC_4_0
Pheidole parva	United States	Florida	Sarasota	2022-01-04	27.2288	-82.4881	Brice C.	minor, major	low	no	no	yes - postpetiole width	yes - color of minor	no	4465386562	iNaturalist	https://www.inaturalist.org/observations/104373533	CC_BY_NC_4_0
Pheidole parva	United States	Florida	Seminole	2024-09-13	28.6515	-81.1992	omegacrab992	minor, major, gyne	high	yes	yes - gyne strongly bicolored	yes - postpetiole width	yes - color of minor	yes - gyne large, strongly bicolored	4945652536	iNaturalist	https://www.inaturalist.org/observations/241582619	CC_BY_NC_4_0

## Sheet: alates
Supplementary Table S1 (continued). Expert‑verified iNaturalist observations of Pheidole parva sorted by identification confidence (high, medium, low).
species	Country	State	County	date	latitude	longitude	recordedBy	Caste	ID confidence tier	included in main analysis	metallescens ruled out?	bilimeki/floridana ruled out?	dentigula ruled out?	bicarinata ruled out?	flavens/navigans ruled out?	adrianoi ruled out?	Reticulorugose visible?	gbifID	source	references	license
Pheidole parva	United States	Florida	Alachua	2025-10-18	29.6251	-82.3577	livmfgish	gyne	low	no	no	yes - gaster fully black	yes - strongly bicolored; body proportions; size	yes - wing color	yes - strongly bicolored	no	no	5868322503	iNaturalist	https://www.inaturalist.org/observations/321738410	CC_BY_NC_4_0
Pheidole parva	United States	Florida	Brevard	2024-07-09	28.3331	-80.6114	jaminhein1215	gyne	low	no	no	no	yes - body proportions	yes - wing color; range	yes - strongly bicolored	yes - head length	no	4908563412	iNaturalist	https://www.inaturalist.org/observations/228494478	CC_BY_NC_4_0
Pheidole parva	United States	Florida	Brevard	2025-12-06	28.0201	-80.6101	Charles J. Surprenant	gyne	low	no	no	no	yes - strongly bicolored; body proportions	yes - wing color; range	yes - strongly bicolored	yes - head length	no	5935731515	iNaturalist	https://www.inaturalist.org/observations/330472929	CC_BY_NC_4_0
Pheidole parva	United States	Florida	Brevard	2021-09-13	28.0153	-80.7241	Efram Goldberg	male		no								4516361792	iNaturalist	https://www.inaturalist.org/observations/94968681	CC_BY_NC_4_0
Pheidole parva	United States	Florida	Broward	2021-08-08	26.0137	-80.3627	David Torres	gyne	high	yes	yes - reticulorugose on corners of head	yes - reticulorugose; gaster fully black	yes - strongly bicolored; body proportions	yes - head length; wing color; range	yes - reticulorugose; strongly bicolored	yes - reticulorugose; head length	yes	3784732364	iNaturalist	https://www.inaturalist.org/observations/90487402	CC_BY_NC_4_0
Pheidole parva	United States	Florida	Broward	2021-10-27	26.3059	-80.2125	Josiah Londerée	gyne	high	yes	yes - reticulorugose on corners of head	yes - reticulorugose; gaster fully black	yes - strongly bicolored; body proportions	yes - reticulorugose; head length; wing color; range	yes - reticulorugose; strongly bicolored	yes - reticulorugose	yes	3784768370	iNaturalist	https://www.inaturalist.org/observations/99594985	CC_BY_4_0
Pheidole parva	United States	Florida	Broward	2019-09-07	26.2672	-80.1883	Sandra H Statner	gyne	high	yes	yes - reticulorugose on corners of head	yes - reticulorugose; gaster fully black	yes - strongly bicolored; body proportions	yes - reticulorugose; head length; wing color; range	yes - reticulorugose; strongly bicolored	yes - reticulorugose; head length	yes	3109027349	iNaturalist	https://www.inaturalist.org/observations/32316387	CC_BY_4_0
Pheidole parva	United States	Florida	Broward	2019-11-14	26.2668	-80.1883	Sandra H Statner	gyne	high	yes	yes - reticulorugose	yes - reticulorugose; gaster fully black	yes - strongly bicolored; body proportions	yes - head length; wing color; range	yes - head length; strongly bicolored	yes - head length	yes	3802531314	iNaturalist	https://www.inaturalist.org/observations/35691720	CC_BY_4_0
Pheidole parva	United States	Florida	Broward	2021-08-08	26.0137	-80.3627	David Torres	gyne	high	yes	yes - reticulorugose on corners of head; sharp head lobes	yes - reticulorugose; sharp head lobes; gaster fully black	yes - strongly bicolored; body proportions	yes - head length; wing color; range	yes - head length; strongly bicolored	yes - head length	yes	3785053367	iNaturalist	https://www.inaturalist.org/observations/90487366	CC_BY_NC_4_0
Pheidole parva	United States	Florida	Broward	2021-11-02	26.3059	-80.2125	Josiah Londerée	gyne, male	high	yes	yes - reticulorugose on corners of head	yes - reticulorugose; gaster fully black	yes - strongly bicolored; body proportions	yes - reticulorugose; wing color; range	yes - reticulorugose; strongly bicolored	yes - reticulorugose	yes	3802347368	iNaturalist	https://www.inaturalist.org/observations/100199695	CC_BY_4_0
Pheidole parva	United States	Florida	Broward	2021-07-28	26.0137	-80.3627	David Torres	gyne	low	no	no	yes - gaster fully black	yes - strongly bicolored; body proportions	yes - wing color; range	no	no	no	3784642360	iNaturalist	https://www.inaturalist.org/observations/89014703	CC_BY_NC_4_0
Pheidole parva	United States	Florida	Broward	2021-11-02	26.3059	-80.2125	Josiah Londerée	gyne	low	no	no	no	yes - body proportions	yes - wing color; range	yes - strongly bicolored	no	no	3784667365	iNaturalist	https://www.inaturalist.org/observations/100199694	CC_BY_4_0
Pheidole parva	United States	Florida	Broward	2020-04-01	26.0954	-80.2612	Liz F	gyne	low	no	no	no	yes - strongly bicolored; body proportions	yes - wing color; range	yes - strongly bicolored	yes - head length	no	3784724314	iNaturalist	https://www.inaturalist.org/observations/43501567	CC0_1_0
Pheidole parva	United States	Florida	Broward	2022-01-02	26.3059	-80.2129	Josiah Londerée	gyne	low	no	no	no	yes - body proportions	yes - wing color; range	yes - strongly bicolored	no	no	3784741393	iNaturalist	https://www.inaturalist.org/observations/104232785	CC_BY_4_0
Pheidole parva	United States	Florida	Broward	2025-05-01	26.0128	-80.2943	Melissa	gyne	low	no	no	yes - gaster fully black	yes - body proportions	yes - head length; wing color; range	no	yes - head length	no	5154877490	iNaturalist	https://www.inaturalist.org/observations/280705660	CC_BY_NC_4_0
Pheidole parva	United States	Florida	Broward	2022-11-10	26.1605	-80.1572	Michele Laskowski	gyne	low	no	no	yes - gaster fully black	yes - body proportions	yes - wing color; range	no	yes - head length	no	5167729414	iNaturalist	https://www.inaturalist.org/observations/141654929	CC_BY_NC_4_0
Pheidole parva	United States	Florida	Broward	2025-10-11	26.0383	-80.349	sixthprince	gyne	low	no	no	yes - gaster fully black	yes - body proportions	yes - wing color; range	no	yes - head length	no	5889559922	iNaturalist	https://www.inaturalist.org/observations/320297601	CC_BY_NC_4_0
Pheidole parva	United States	Florida	Broward	2019-08-25	26.2669	-80.1883	Sandra H Statner	gyne, male	low	no	no	no	yes - strongly bicolored	yes - range	yes - strongly bicolored	yes - head length	no	3456305655	iNaturalist	https://www.inaturalist.org/observations/31508302	CC_BY_4_0
Pheidole parva	United States	Florida	Broward	2020-10-29	26.1818	-80.1262	Luiz Puodzius	gyne	medium	no	no	yes - gaster fully black	yes - strongly bicolored; body proportions	yes - wing color; range	yes - head length; strongly bicolored	yes - head length	no	2980792608	iNaturalist	https://www.inaturalist.org/observations/63799155	CC_BY_NC_4_0
Pheidole parva	United States	Florida	Broward	2020-09-01	26.0577	-80.5703	Sara Burgoa	gyne	medium	no	no	yes - gaster fully black	yes - strongly bicolored; body proportions	yes - head length; wing color; range	yes - strongly bicolored	yes - head length	no	3058784599	iNaturalist	https://www.inaturalist.org/observations/59008535	CC_BY_NC_4_0
Pheidole parva	United States	Florida	Broward	2022-04-28	26.3059	-80.2127	Josiah Londerée	gyne	medium	no	no	yes - reticulorugose; gaster fully black	yes - strongly bicolored; body proportions	yes - reticulorugose; head length; wing color; range	yes - reticulorugose; strongly bicolored	yes - reticulorugose	yes	3784697451	iNaturalist	https://www.inaturalist.org/observations/113230879	CC_BY_4_0
Pheidole parva	United States	Florida	Broward	2021-02-08	26.2666	-80.1884	Sandra H Statner	gyne	medium	no	no	yes - gaster fully black	yes - body proportions	yes - head length; wing color; range	yes - strongly bicolored	yes - head length	no	3784704343	iNaturalist	https://www.inaturalist.org/observations/69332277	CC_BY_4_0
Pheidole parva	United States	Florida	Broward	2020-07-03	26.2105	-80.1186	Lorraine	gyne	medium	no	no	yes - gaster fully black	yes - strongly bicolored	yes - range	yes - strongly bicolored	yes - head length	no	3784841329	iNaturalist	https://www.inaturalist.org/observations/51798509	CC_BY_NC_4_0
Pheidole parva	United States	Florida	Broward	2021-08-02	26.0137	-80.3627	David Torres	gyne	medium	no	no	yes - gaster fully black	yes - strongly bicolored; body proportions	yes - head length; wing color; range	yes - strongly bicolored	yes - head length	no	3784866382	iNaturalist	https://www.inaturalist.org/observations/89741771	CC_BY_NC_4_0
Pheidole parva	United States	Florida	Broward	2022-12-15	26.3059	-80.2133	Josiah Londerée	gyne	medium	no	no	yes - gaster fully black	yes - strongly bicolored; body proportions	yes - wing color; range	yes - strongly bicolored	yes - head length	no	4011512612	iNaturalist	https://www.inaturalist.org/observations/144452774	CC_BY_4_0
Pheidole parva	United States	Florida	Broward	2025-06-22	26.1478	-80.6306	Ted Weber	gyne	medium	no	no	yes - gaster fully black	yes - strongly bicolored; body proportions	yes - wing color; range	yes - strongly bicolored	yes - head length	no	5230430806	iNaturalist	https://www.inaturalist.org/observations/292060405	CC_BY_NC_4_0
Pheidole parva	United States	Florida	Broward	2022-04-30	26.3059	-80.2125	Josiah Londerée	gyne	medium	no	yes - sharp head lobes	yes - sharp head lobes	yes - body proportions	yes - head length; wing color; range	yes - head length	yes - head length	no	3784711454	iNaturalist	https://www.inaturalist.org/observations/114074897	CC_BY_4_0
Pheidole parva	United States	Florida	Broward	2020-04-01	26.1774	-80.2209	Jade Fortnash	gyne	medium	no	yes - sharp head lobes	yes - sharp head lobes; gaster fully black	yes - body proportions	yes - head length; wing color; range	yes - head length	yes - head length	no	3784797317	iNaturalist	https://www.inaturalist.org/observations/43818804	CC0_1_0
Pheidole parva	United States	Florida	Broward	2021-05-01	26.1196	-80.4289	Sara Burgoa	gyne	medium	no	yes - sharp head lobes	yes - sharp head lobes	no	yes - head length; wing color; range	yes - head length	yes - head length	no	3784811350	iNaturalist	https://www.inaturalist.org/observations/76387596	CC_BY_NC_4_0
Pheidole parva	United States	Florida	Broward	2020-04-01	26.0948	-80.3917	Jade Fortnash	gyne	medium	no	yes - sharp head lobes	yes - sharp head lobes	yes - body proportions	yes - head length; wing color; range	yes - head length	yes - head length	no	3784902319	iNaturalist	https://www.inaturalist.org/observations/43241781	CC0_1_0
Pheidole parva	United States	Florida	Broward	2023-01-01	26.306	-80.2132	Josiah Londerée	gyne	medium	no	yes - sharp head lobes	yes - sharp head lobes; gaster fully black	yes - strongly bicolored; body proportions	yes - range	yes - head length; strongly bicolored	yes - head length	no	4011511278	iNaturalist	https://www.inaturalist.org/observations/145665801	CC_BY_4_0
Pheidole parva	United States	Florida	Broward	2024-03-16	26.1102	-80.2136	Corey Callaghan	gyne	medium	no	yes - sharp head lobes	yes - gaster fully black	yes - body proportions	yes - head length; wing color; range	yes - head length	yes - head length	no	4599789652	iNaturalist	https://www.inaturalist.org/observations/203166658	CC_BY_NC_4_0
Pheidole parva	United States	Florida	Collier	2023-04-24	26.0873	-81.6791	Soren Hines	gyne	high	yes	yes - reticulorugose on corners of head	yes - reticulorugose; gaster fully black	yes - strongly bicolored; body proportions	yes - reticulorugose; head length; wing color; range	yes - reticulorugose; head length; strongly bicolored	yes - reticulorugose; head length	yes	4097007728	iNaturalist	https://www.inaturalist.org/observations/156505681	CC_BY_NC_4_0
Pheidole parva	United States	Florida	Collier	2021-04-19	26.1422	-81.7943	Robert Webster	gyne	low	no	no	yes - gaster fully black	yes - strongly bicolored; body proportions	yes - range	yes - strongly bicolored	no	no	3784694348	iNaturalist	https://www.inaturalist.org/observations/74596053	CC0_1_0
Pheidole parva	United States	Florida	Collier	2025-07-27	26.2003	-81.8034	omegacrab992	gyne	medium	no	yes - sharp head lobes	yes - gaster fully black	yes - strongly bicolored; body proportions	yes - head length; range	yes - head length; strongly bicolored	yes - head length	no	5237615400	iNaturalist	https://www.inaturalist.org/observations/301413466	CC_BY_NC_4_0
Pheidole parva	United States	Florida	Escambia	2025-05-27	30.4434	-87.3268	Aaron Stoll	gyne	high	yes	yes - reticulorugose on corners of head; sharp head lobes	yes - reticulorugose; sharp head lobes; gaster fully black	yes - strongly bicolored; body proportions	yes - reticulorugose; head length; wing color	yes - reticulorugose; head length; strongly bicolored	yes - reticulorugose; head length	yes	5292021953	collection	https://www.inaturalist.org/observations/284823233	CC0_1_0
Pheidole parva	United States	Florida	Escambia	2022-11-05	30.585	-87.265	Aaron Stoll	gyne	high	yes	yes - reticulorugose on corners of head; sharp head lobes	yes - reticulorugose; sharp head lobes; gaster fully black	yes - strongly bicolored; body proportions	yes - reticulorugose; head length; wing color	yes - reticulorugose; head length; strongly bicolored	yes - reticulorugose; head length	yes	5292033552	collection	https://www.inaturalist.org/observations/141131670	CC0_1_0
Pheidole parva	United States	Florida	Escambia	2019-06-11	30.4435	-87.327	Aaron Stoll	gyne	high	yes	yes - reticulorugose on corners of head; sharp head lobes	yes - reticulorugose; sharp head lobes; gaster fully black	yes - strongly bicolored; body proportions	yes - reticulorugose; head length; wing color	yes - reticulorugose; head length; strongly bicolored	yes - reticulorugose; head length	yes	5292512153	collection	https://www.inaturalist.org/observations/117733985	CC0_1_0
Pheidole parva	United States	Florida	Escambia	2023-07-04	30.3354	-87.3648	Aaron Stoll	gyne	high	yes	yes - reticulorugose on corners of head; sharp head lobes	yes - reticulorugosity; gaster fully black	yes - strongly bicolored; body proportions	yes - reticulorugose; head length; wing color	yes - reticulorugose; head length; strongly bicolored	yes - reticulorugose; head length	yes	5292695261	collection	https://www.inaturalist.org/observations/171207817	CC0_1_0
Pheidole parva	United States	Florida	Hernando	2022-06-08	28.4486	-82.5704	maribridget	gyne	low	no	no	yes - gaster fully black	yes - strongly bicolored; body proportions	yes - range	no	no	no	4596796771	iNaturalist	https://www.inaturalist.org/observations/120898726	CC_BY_NC_4_0
Pheidole parva	United States	Florida	Hillsborough	2023-09-04	28.0668	-82.4119	sujit_a_007	gyne	medium	no	no	yes - gaster fully black	yes - strongly bicolored; body proportions	yes - head length; wing color; range	yes - strongly bicolored	yes - head length	no	4440622965	iNaturalist	https://www.inaturalist.org/observations/181869279	CC_BY_NC_4_0
Pheidole parva	United States	Florida	Hillsborough	2020-05-17	28.1511	-82.4615	Arturo Santos	gyne	medium	no	yes - sharp head lobes	yes - sharp head lobes; gaster fully black	yes - strongly bicolored; body proportions	yes - head length; wing color; range	yes - head length; strongly bicolored	yes - head length	no	3784714325	iNaturalist	https://www.inaturalist.org/observations/46327415	CC_BY_4_0
Pheidole parva	United States	Florida	Lee	2024-10-12	26.6332	-81.6942	Pete Corradino	male		no								5007076044	iNaturalist	https://www.inaturalist.org/observations/247050365	CC_BY_NC_4_0
Pheidole parva	United States	Florida	Lee	2020-07-21	26.6616	-81.8448	Andrew Durso	gyne	medium	no	no	yes - gaster fully black	yes - strongly bicolored; body proportions	yes - wing color; range	yes - strongly bicolored	yes - head length	no	3889130328	iNaturalist	https://www.inaturalist.org/observations/53836279	CC_BY_4_0
Pheidole parva	United States	Florida	Lee	2024-12-11	26.4062	-81.8968	omegacrab992	gyne	medium	no	no	yes - gaster fully black	yes - strongly bicolored; body proportions	yes - head length; range	yes - strongly bicolored	yes - head length	no	5006755241	iNaturalist	https://www.inaturalist.org/observations/254856549	CC_BY_NC_4_0
Pheidole parva	United States	Florida	Manatee	2025-10-18	27.5119	-82.6404	Jeff Clark	gyne	high	yes	yes - reticulorugose on corners of head; sharp head lobes	yes - reticulorugose; sharp head lobes; gaster fully black	yes - strongly bicolored; body proportions	yes - reticulorugose; head length; range	yes - reticulorugose; head length; strongly bicolored	yes - reticulorugose; head length	yes	5889899355	iNaturalist	https://www.inaturalist.org/observations/322163443	CC_BY_4_0
Pheidole parva	United States	Florida	Manatee	2025-10-18	27.5119	-82.6405	Izabella Farr	gyne	low	no	no	no	yes - body proportions	yes - head length; wing color; range	yes - head length	yes - head length	no	5868336043	iNaturalist	https://www.inaturalist.org/observations/321744897	CC_BY_NC_4_0
Pheidole parva	United States	Florida	Manatee	2025-10-18	27.5119	-82.6405	Jeff Clark	male		no								5889205488	iNaturalist	https://www.inaturalist.org/observations/322163519	CC_BY_4_0
Pheidole parva	United States	Florida	Manatee	2025-10-18	27.5119	-82.6405	Izabella Farr	male		no								5889453733	iNaturalist	https://www.inaturalist.org/observations/321747157	CC_BY_NC_4_0
Pheidole parva	United States	Florida	Manatee	2025-10-18	27.5119	-82.6404	Jeff Clark	male		no								5889730726	iNaturalist	https://www.inaturalist.org/observations/322163458	CC_BY_4_0
Pheidole parva	United States	Florida	Manatee	2025-10-18	27.5119	-82.6404	Jeff Clark	male		no								5889768946	iNaturalist	https://www.inaturalist.org/observations/322163450	CC_BY_4_0
Pheidole parva	United States	Florida	Manatee	2025-10-18	27.5119	-82.6405	Jeff Clark	male		no								5890040117	iNaturalist	https://www.inaturalist.org/observations/322163473	CC_BY_4_0
Pheidole parva	United States	Florida	Manatee	2025-10-18	27.5119	-82.6405	Izabella Farr	gyne	medium	no	no	yes - gaster fully black	yes - strongly bicolored; body proportions	yes - head length; range	yes - head length; strongly bicolored	yes - head length	no	5889659229	iNaturalist	https://www.inaturalist.org/observations/321743279	CC_BY_NC_4_0
Pheidole parva	United States	Florida	Manatee	2023-11-09	27.4178	-82.5789	richludt	gyne	medium	no	yes - sharp head lobes	yes - sharp head lobes; gaster fully black	yes - strongly bicolored; body proportions	yes - head length; wing color; range	yes - head length; strongly bicolored	yes - head length	no	4440967562	iNaturalist	https://www.inaturalist.org/observations/190533258	CC_BY_NC_4_0
Pheidole parva	United States	Florida	Manatee	2025-10-18	27.5119	-82.6405	Izabella Farr	gyne	medium	no	yes - sharp head lobes	yes - sharp head lobes; gaster fully black	yes - strongly bicolored; body proportions	yes - head length; wing color; range	yes - head length; strongly bicolored	yes - head length	no	5890076340	iNaturalist	https://www.inaturalist.org/observations/321747183	CC_BY_NC_4_0
Pheidole parva	United States	Florida	Miami-Dade	2025-11-01	25.6632	-80.4253	sustainablemanny	gyne	high	yes	yes - reticulorugose on corners of head	yes - reticulorugose; gaster fully black	yes - strongly bicolored; body proportions	yes - reticulorugose; head length; wing color; range	yes - reticulorugose; head length; strongly bicolored	yes - reticulorugose; head length; range	yes	5903724050	iNaturalist	https://www.inaturalist.org/observations/325777613	CC_BY_NC_4_0
Pheidole parva	United States	Florida	Miami-Dade	2023-04-28	25.4005	-80.6585	Joe MDO	gyne	high	yes	yes - reticulorugose on corners of head; sharp head lobes	yes - reticulorugose; sharp head lobes; gaster fully black	yes - strongly bicolored; body proportions	yes - reticulorugose; head length; range	yes - reticulorugose; head length; strongly bicolored	yes - reticulorugose; head length; range	yes	4111665959	iNaturalist	https://www.inaturalist.org/observations/159488082	CC_BY_NC_4_0
Pheidole parva	United States	Florida	Miami-Dade	2024-09-14	25.6043	-80.406	Lucas Garriga	gyne	high	yes	yes - reticulorugose on corners of head; sharp head lobes	yes - reticulorugose; sharp head lobes; gaster fully black	yes - strongly bicolored; body proportions	yes - reticulorugose; head length; range	yes - reticulorugose; head length; strongly bicolored	yes - reticulorugose; head length; range	yes	4946715390	iNaturalist	https://www.inaturalist.org/observations/241875767	CC_BY_NC_4_0
Pheidole parva	United States	Florida	Miami-Dade	2021-07-23	25.6349	-80.3408	Joe MDO	gyne	high	yes	yes - reticulorugose on corners of head; sharp head lobes	yes - reticulorugose; sharp head lobes	yes - body proportions	yes - head length; wing color; range	yes - reticulorugose	yes - reticulorugose; head length; range	yes	3784646364	iNaturalist	https://www.inaturalist.org/observations/88443523	CC_BY_NC_4_0
Pheidole parva	United States	Florida	Miami-Dade	2022-01-27	25.6662	-80.3497	Joe MDO	gyne	high	yes	yes - reticulorugose on corners of head; sharp head lobes; range	yes - reticulorugose; sharp head lobes; gaster fully black	yes - strongly bicolored; body proportions	yes - reticulorugose; head length; range	yes - reticulorugose; head length; strongly bicolored	yes - reticulorugose; head length; range	yes	3784670368	iNaturalist	https://www.inaturalist.org/observations/105789894	CC_BY_NC_4_0
Pheidole parva	United States	Florida	Miami-Dade	2018-07-16	25.7575	-80.33	Joe MDO	gyne	high	yes	yes - reticulorugose on corners of head; sharp head lobes; range	yes - reticulorugose; sharp head lobes; gaster fully black	yes - strongly bicolored; body proportions	yes - reticulorugose; head length; wing color; range	yes - reticulorugose; head length	yes - reticulorugose; head length; range	yes	3784937308	iNaturalist	https://www.inaturalist.org/observations/14603778	CC_BY_NC_4_0
Pheidole parva	United States	Florida	Miami-Dade	2019-06-08	25.6515	-80.4006	Joe MDO	gyne, male	high	yes	yes - reticulorugose on corners of head; sharp head lobes; range	yes - reticulorugose; sharp head lobes; gaster fully black	yes - strongly bicolored; body proportions	yes - reticulorugose; head length; wing color; range	yes - reticulorugose; head length; strongly bicolored	yes - reticulorugose; head length; range	yes	3784694306	iNaturalist	https://www.inaturalist.org/observations/26681419	CC_BY_NC_4_0
Pheidole parva	United States	Florida	Miami-Dade	2019-06-14	25.759	-80.2095	lujanrcata	gyne	low	no	yes - range	no	yes - body proportions	yes - head length; wing color; range	no	yes - head length; range	no	5007819789	iNaturalist	https://www.inaturalist.org/observations/250027026	CC_BY_NC_4_0
Pheidole parva	United States	Florida	Miami-Dade	2023-09-15	25.9079	-80.1446	Joe MDO	male		no								4424646360	iNaturalist	https://www.inaturalist.org/observations/186214588	CC_BY_NC_4_0
Pheidole parva	United States	Florida	Miami-Dade	2023-11-26	25.8514	-80.137	Oliver g jones	male		no								4453869074	iNaturalist	https://www.inaturalist.org/observations/192274265	CC_BY_NC_4_0
Pheidole parva	United States	Florida	Miami-Dade	2023-09-15	25.9045	-80.1394	Joe MDO	male		no								4516715021	iNaturalist	https://www.inaturalist.org/observations/186204888	CC_BY_NC_4_0
Pheidole parva	United States	Florida	Miami-Dade	2024-04-10	25.7426	-80.3348	Joe MDO	male		no								4852409954	iNaturalist	https://www.inaturalist.org/observations/206538579	CC_BY_NC_4_0
Pheidole parva	United States	Florida	Miami-Dade	2022-12-18	25.8262	-80.2842	Brian Williams	gyne	medium	no	yes - range	yes - gaster fully black	yes - strongly bicolored; body proportions	yes - wing color; range	yes - strongly bicolored	yes - range	no	4011520646	iNaturalist	https://www.inaturalist.org/observations/144596962	CC_BY_NC_4_0
Pheidole parva	United States	Florida	Miami-Dade	2023-02-05	25.6344	-80.3401	Mr. Nature	gyne	medium	no	yes - range	no	yes - body proportions	yes - head length; wing color; range	yes - head length	yes - head length; range	no	4046301613	iNaturalist	https://www.inaturalist.org/observations/148151585	CC_BY_NC_4_0
Pheidole parva	United States	Florida	Miami-Dade	2025-04-01	25.7866	-80.3884	Lucas Garriga	gyne	medium	no	yes - range	yes - gaster fully black	yes - strongly bicolored; body proportions	yes - wing color; range	yes - strongly bicolored	yes - range	no	5134615548	iNaturalist	https://www.inaturalist.org/observations/271879680	CC_BY_NC_4_0
Pheidole parva	United States	Florida	Miami-Dade	2025-05-01	25.6444	-80.2983	David Garza	gyne	medium	no	yes - range	yes - gaster fully black	yes - strongly bicolored; body proportions	yes - wing color; range	yes - strongly bicolored	yes - head length; range	no	5167313538	iNaturalist	https://www.inaturalist.org/observations/281169967	CC_BY_4_0
Pheidole parva	United States	Florida	Miami-Dade	2025-08-31	25.9673	-80.2048	jsmall23	gyne	medium	no	yes - range	yes - gaster fully black	yes - strongly bicolored; body proportions	yes - head length; wing color; range	yes - head length; strongly bicolored	yes - head length; range	no	5830785312	iNaturalist	https://www.inaturalist.org/observations/310684528	CC_BY_NC_4_0
Pheidole parva	United States	Florida	Miami-Dade	2025-11-18	25.7017	-80.3941	Harrington Amador	gyne	medium	no	yes - range	yes - gaster fully black	yes - strongly bicolored; body proportions	yes - head length; wing color; range	yes - strongly bicolored	yes - range	no	5935883016	iNaturalist	https://www.inaturalist.org/observations/329277796	CC_BY_NC_4_0
Pheidole parva	United States	Florida	Miami-Dade	2023-11-19	25.9092	-80.3323	emdya01	gyne	medium	no	yes - sharp head lobes	yes - sharp head lobes	yes - strongly bicolored; body proportions	yes - head length; wing color; range	yes - head length; strongly bicolored	yes - head length; range	no	4442557039	iNaturalist	https://www.inaturalist.org/observations/191533067	CC_BY_NC_4_0
Pheidole parva	United States	Florida	Miami-Dade	2025-12-18	25.4	-80.6592	Ted Weber	gyne	medium	no	yes - sharp head lobes	yes - sharp head lobes	yes - body proportions	yes - head length; wing color; range	yes - head length	yes - head length; range	no	5935865579	iNaturalist	https://www.inaturalist.org/observations/331298972	CC_BY_NC_4_0
Pheidole parva	United States	Florida	Miami-Dade	2025-07-21	25.7184	-80.2769	Herpihiko Komatsu	gyne	medium	no	yes - sharp head lobes; range	yes - sharp head lobes; gaster fully black	yes - strongly bicolored; body proportions	yes - head length; wing color; range	yes - head length; strongly bicolored	yes - head length; range	no	5759809652	iNaturalist	https://www.inaturalist.org/observations/301371919	CC_BY_NC_4_0
Pheidole parva	United States	Florida	Miami-Dade	2022-01-27	25.6662	-80.3494	Joe MDO	gyne	medium	no	yes - sharp head lobes; range	yes - sharp head lobes; gaster fully black	yes - strongly bicolored; body proportions	yes - reticulorugose; head length; wing color; range	yes - head length; strongly bicolored	yes - head length; range	no	3784651402	iNaturalist	https://www.inaturalist.org/observations/105805835	CC_BY_NC_4_0
Pheidole parva	United States	Florida	Miami-Dade	2021-06-03	25.7388	-80.3086	Joe MDO	gyne	medium	no	yes - sharp head lobes; range	yes - sharp head lobes; gaster fully black	yes - coloration; body proportions	yes - head length; wing color; range	yes - head length	yes - head length; range	no	3784691357	iNaturalist	https://www.inaturalist.org/observations/81556918	CC_BY_NC_4_0
Pheidole parva	United States	Florida	Miami-Dade	2021-06-09	25.6007	-80.4226	Joe MDO	gyne	medium	no	yes - range	yes - gaster fully black	yes - strongly bicolored	yes - wing color; range	yes - strongly bicolored	yes - range	no	3784750348	iNaturalist	https://www.inaturalist.org/observations/82795708	CC_BY_NC_4_0
Pheidole parva	United States	Florida	Miami-Dade	2021-10-11	25.8538	-80.1942	Adam Old	gyne	medium	no	yes - range	yes - gaster fully black	yes - strongly bicolored; body proportions	yes - wing color; range	yes - strongly bicolored	yes - range	no	3784808376	iNaturalist	https://www.inaturalist.org/observations/98025681	CC0_1_0
Pheidole parva	United States	Florida	Miami-Dade	2018-06-07	25.7569	-80.329	Joe MDO	gyne	medium	no	yes - sharp head lobes; range	yes - sharp head lobes; gaster fully black	yes - strongly bicolored; body proportions	yes - wing color; range	yes - strongly bicolored	yes - head length; range	no	3784865305	iNaturalist	https://www.inaturalist.org/observations/13264805	CC_BY_NC_4_0
Pheidole parva	United States	Florida	Miami-Dade	2019-06-19	25.7801	-80.323	Joe MDO	gyne	medium	no	yes - range	yes - gaster fully black	yes - strongly bicolored; body proportions	yes - wing color; range	yes - strongly bicolored	yes - range	no	3785007310	iNaturalist	https://www.inaturalist.org/observations/27408953	CC_BY_NC_4_0
Pheidole parva	United States	Florida	Miami-Dade	2021-01-24	25.6223	-80.3402	Mr. Nature	gyne	medium	no	yes - range	yes - gaster fully black	yes - strongly bicolored; body proportions	yes - wing color; range	yes - strongly bicolored	yes - range	no	3802444343	iNaturalist	https://www.inaturalist.org/observations/68577039	CC_BY_NC_4_0
Pheidole parva	United States	Florida	Miami-Dade	2022-08-04	25.7909	-80.1893	Otters inverts	gyne	medium	no	yes - range	no	yes - strongly bicolored; body proportions	yes - head length; wing color; range	yes - head length; strongly bicolored	yes - range	no	3889139826	iNaturalist	https://www.inaturalist.org/observations/129487743	CC_BY_NC_4_0
Pheidole parva	United States	Florida	Miami-Dade	2022-12-31	25.926	-80.3307	anson_fl	gyne	medium	no	yes - sharp head lobes	yes - sharp head lobes; gaster fully black	yes - strongly bicolored; body proportions	yes - head length; wing color; range	yes - head length	yes - head length; range	no	4011500088	iNaturalist	https://www.inaturalist.org/observations/145538616	CC_BY_NC_4_0
Pheidole parva	United States	Florida	Miami-Dade	2024-08-01	25.701	-80.3611	David Garza	gyne, male	medium	no	yes - range	yes - gaster fully black	yes - strongly bicolored; body proportions	yes - wing color; range	yes - strongly bicolored	yes - head length; range	no	4921444951	iNaturalist	https://www.inaturalist.org/observations/233178711	CC_BY_4_0
Pheidole parva	United States	Florida	Monroe	2022-04-18	25.1424	-80.3952	David Jeffrey Ringer	gyne	high	yes	yes - sharp head lobes; range	yes - sharp head lobes; gaster fully black	yes - strongly bicolored; body proportions	yes - wing color; range	yes - head length; strongly bicolored	yes - head length; range	yes	3784718428	iNaturalist	https://www.inaturalist.org/observations/112045971	CC_BY_NC_4_0
Pheidole parva	United States	Florida	Monroe	2022-04-16	25.1424	-80.3952	David Jeffrey Ringer	gyne	high	yes	yes - reticulorugose on corners of head; sharp head lobes; range	yes - reticulorugose; sharp head lobes; gaster fully black	yes - strongly bicolored; body proportions	yes - reticulorugose; head length; wing color; range	yes - reticulorugose; head length; strongly bicolored	yes - reticulorugose; head length; range	yes	3784749400	iNaturalist	https://www.inaturalist.org/observations/111817454	CC_BY_NC_4_0
Pheidole parva	United States	Florida	Orange	2022-10-12	28.4001	-81.4927	Tyler Bishop	gyne	high	yes	yes - reticulorugose on corners of head; sharp head lobes	yes - reticulorugose; sharp head lobes; gaster fully black	yes - strongly bicolored; body proportions	yes - reticulorugose; head length; wing color; range	yes - reticulorugose; head length	yes - reticulorugose; head length	yes	4018297686	iNaturalist	https://www.inaturalist.org/observations/138575505	CC0_1_0
Pheidole parva	United States	Florida	Orange	2018-11-05	28.4008	-81.4936	Tyler Bishop	gyne	low	no	no	no	no	yes - wing color; range	yes - coloration	no	no	1945425019	iNaturalist	https://www.inaturalist.org/observations/18168615	CC0_1_0
Pheidole parva	United States	Florida	Orange	2023-04-27	28.3728	-81.5494	The_cool_moth	gyne	low	no	no	yes - gaster fully black	yes - strongly bicolored; body proportions	yes - wing color; range	yes - strongly bicolored	no	no	4102659945	iNaturalist	https://www.inaturalist.org/observations/156978216	CC_BY_NC_4_0
Pheidole parva	United States	Florida	Orange	2024-11-14	28.7152	-81.547	asa_	gyne	low	no	no	yes - gaster fully black	yes - strongly bicolored; body proportions	yes - wing color; range	yes - strongly bicolored	no	no	5062924724	iNaturalist	https://www.inaturalist.org/observations/251728539	CC_BY_NC_4_0
Pheidole parva	United States	Florida	Orange	2025-07-21	28.4927	-81.3602	Mary Keim	gyne	low	no	no	no	yes - strongly bicolored; body proportions	yes - head length; wing color; range	yes - head length; strongly bicolored	yes - head length	no	5231011465	iNaturalist	https://www.inaturalist.org/observations/300242546	CC_BY_NC_4_0
Pheidole parva	United States	Florida	Orange	2023-06-25	28.4004	-81.493	Tyler Bishop	male		no								4453799221	iNaturalist	https://www.inaturalist.org/observations/190704522	CC0_1_0
Pheidole parva	United States	Florida	Orange	2024-10-22	28.3477	-81.5413	Damien Wallace	male		no								5006753630	iNaturalist	https://www.inaturalist.org/observations/248684974	CC_BY_4_0
Pheidole parva	United States	Florida	Orange	2025-09-04	28.6029	-81.201	wormcrypt	male		no								5828236734	iNaturalist	https://www.inaturalist.org/observations/311593712	CC_BY_NC_4_0
Pheidole parva	United States	Florida	Orange	2019-10-30	28.3578	-81.4366	pinecone12344	gyne	medium	no	yes - sharp head lobes	yes - sharp head lobes	yes - body proportions	yes - head length; wing color; range	yes - head length	yes - head length	no	3784945310	iNaturalist	https://www.inaturalist.org/observations/35262560	CC_BY_NC_4_0
Pheidole parva	United States	Florida	Orange	2023-05-10	28.413	-81.5573	Chloe Ream	gyne	medium	no	yes - sharp head lobes	yes - sharp head lobes; gaster fully black	yes - strongly bicolored; body proportions	yes - head length; wing color; range	yes - head length; strongly bicolored	yes - head length	no	4116443057	iNaturalist	https://www.inaturalist.org/observations/161001383	CC_BY_NC_4_0
Pheidole parva	United States	Florida	Orange	2023-09-01	28.3848	-81.4796	geosesarma	gyne	medium	no	no	yes - gaster fully black	yes - strongly bicolored; body proportions	yes - wing color; range	yes - strongly bicolored	yes - head length	no	4407468402	iNaturalist	https://www.inaturalist.org/observations/181159159	CC_BY_4_0
Pheidole parva	United States	Florida	Orange	2022-10-13	28.4008	-81.4965	Tyler Bishop	gyne	medium	no	no	yes - gaster fully black	yes - strongly bicolored; body proportions	yes - head length; wing color; range	yes - head length; strongly bicolored	yes - head length	no	4506404773	iNaturalist	https://www.inaturalist.org/observations/149068646	CC0_1_0
Pheidole parva	United States	Florida	Orange	2021-07-11	28.3765	-81.5494	Oliver Yung	gyne	medium	no	yes - sharp head lobes	yes - sharp head lobes; gaster fully black	yes - strongly bicolored; body proportions	yes - range	yes - strongly bicolored	no	no	4980419980	iNaturalist	https://www.inaturalist.org/observations/186225917	CC_BY_NC_4_0
Pheidole parva	United States	Florida	Orange	2024-10-26	28.52	-81.6323	osu2001sb	gyne	medium	no	yes - sharp head lobes	yes - sharp head lobes; gaster fully black	yes - strongly bicolored; body proportions	yes - head length; wing color; range	yes - head length; strongly bicolored	yes - head length	no	5176758566	iNaturalist	https://www.inaturalist.org/observations/249136572	CC_BY_NC_4_0
Pheidole parva	United States	Florida	Orange	2025-07-26	28.5165	-81.1859	tracymartelsqig	gyne	medium	no	no	yes - gaster fully black	yes - strongly bicolored; body proportions	yes - head length; wing color; range	yes - head length; strongly bicolored	yes - head length	no	5237850394	iNaturalist	https://www.inaturalist.org/observations/301413655	CC_BY_NC_4_0
Pheidole parva	United States	Louisiana	Orleans	2022-07-03	29.9179	-90.1095	John Carlson	gyne	high	yes	yes - reticulorugose on corners of head; sharp head lobes	yes - reticulorugose; sharp head lobes; gaster fully black	yes - strongly bicolored; body proportions	yes - reticulorugose; head length; wing color	yes - reticulorugose; head length; strongly bicolored	yes - reticulorugose; head length	yes	4126679642	iNaturalist	https://www.inaturalist.org/observations/124707881	CC_BY_NC_4_0
Pheidole parva	United States	Florida	Palm Beach	2023-04-28	26.6134	-80.1685	Mikie Green	gyne	high	yes	yes - reticulorugose on corners of head; sharp head lobes	yes - reticulorugose; sharp head lobes; gaster fully black	yes - strongly bicolored; body proportions	yes - reticulorugose; head length; wing color; range	yes - reticulorugose; head length; strongly bicolored	yes - reticulorugose; head length; range	yes	4102809411	iNaturalist	https://www.inaturalist.org/observations/157528945	CC_BY_NC_4_0
Pheidole parva	United States	Florida	Palm Beach	2025-04-28	26.8887	-80.1179	erinbelle	gyne	high	yes	yes - reticulorugose on corners of head; sharp head lobes	yes - reticulorugose; sharp head lobes; gaster fully black	yes - strongly bicolored; body proportions	yes - reticulorugose; head length; wing color; range	yes - reticulorugose; head length; strongly bicolored	yes - reticulorugose; head length	yes	5141016750	iNaturalist	https://www.inaturalist.org/observations/276730442	CC_BY_NC_4_0
Pheidole parva	United States	Florida	Palm Beach	2025-11-22	26.5589	-80.1093	Janice Johnston	gyne	high	yes	yes - reticulorugose on corners of head; sharp head lobes	yes - reticulorugose; sharp head lobes	yes - body proportions	yes - reticulorugose; head length; range	yes - reticulorugose; head length	yes - reticulorugose; head length	yes	5908855594	iNaturalist	https://www.inaturalist.org/observations/327934651	CC_BY_NC_4_0
Pheidole parva	United States	Florida	Palm Beach	2025-11-30	26.5589	-80.1093	Janice Johnston	gyne	high	yes	yes - reticulorugose on corners of head; sharp head lobes	yes - reticulorugose; sharp head lobes; gaster fully black	yes - strongly bicolored; body proportions	yes - reticulorugose; head length; wing color; range	yes - reticulorugose; head length; strongly bicolored	yes - reticulorugose; head length	yes	5935736994	iNaturalist	https://www.inaturalist.org/observations/329116422	CC_BY_NC_4_0
Pheidole parva	United States	Florida	Palm Beach	2025-11-30	26.5589	-80.1093	Janice Johnston	gyne	high	yes	yes - reticulorugose on corners of head; sharp head lobes	yes - reticulorugose; sharp head lobes	yes - body proportions	yes - reticulorugose; head length; wing color; range	yes - reticulorugose; head length	yes - reticulorugose; head length	yes	5935897960	iNaturalist	https://www.inaturalist.org/observations/329116479	CC_BY_NC_4_0
Pheidole parva	United States	Florida	Palm Beach	2026-03-24	26.5589	-80.1093	Janice Johnston	gyne	high	yes	yes - reticulorugose on corners of head; sharp head lobes	yes - reticulorugose; sharp head lobes; gaster fully black	yes - strongly bicolored; body proportions	yes - reticulorugose; head length; wing color; range	yes - reticulorugose; head length; strongly bicolored	yes - reticulorugose; head length	yes	6185885106	iNaturalist	https://www.inaturalist.org/observations/345171436	CC_BY_NC_4_0
Pheidole parva	United States	Florida	Palm Beach	2024-10-17	26.717	-80.2291	mtart	gyne	low	no	no	yes - gaster fully black	yes - strongly bicolored	yes - wing color; range	yes - strongly bicolored	no	no	4974164792	iNaturalist	https://www.inaturalist.org/observations/247835588	CC_BY_NC_4_0
Pheidole parva	United States	Florida	Palm Beach	2025-04-28	26.8887	-80.1178	mattanm	gyne	low	no	no	no	yes - body proportions	yes - wing color; range	yes - head length	yes - head length	no	5141068963	iNaturalist	https://www.inaturalist.org/observations/276303674	CC_BY_NC_4_0
Pheidole parva	United States	Florida	Palm Beach	2024-11-10	26.717	-80.229	mtart	male		no								4980310711	iNaturalist	https://www.inaturalist.org/observations/251223949	CC_BY_NC_4_0
Pheidole parva	United States	Florida	Palm Beach	2025-04-28	26.8887	-80.1178	erinbelle	male		no								5141003640	iNaturalist	https://www.inaturalist.org/observations/276746686	CC_BY_NC_4_0
Pheidole parva	United States	Florida	Palm Beach	2025-04-28	26.8887	-80.1178	erinbelle	male		no								5141144328	iNaturalist	https://www.inaturalist.org/observations/276729991	CC_BY_NC_4_0
Pheidole parva	United States	Florida	Palm Beach	2020-06-04	26.3805	-80.1443	Luiz Puodzius	gyne	medium	no	yes - sharp head lobes	yes - sharp head lobes; gaster fully black	yes - strongly bicolored; body proportions	yes - head length; wing color; range	yes - head length; strongly bicolored	yes - head length; range	no	3784743326	iNaturalist	https://www.inaturalist.org/observations/48499163	CC_BY_NC_4_0
Pheidole parva	United States	Florida	Palm Beach	2024-01-08	26.4778	-80.1684	noeyg12	gyne	medium	no	yes - sharp head lobes	yes - sharp head lobes; gaster fully black	yes - strongly bicolored; body proportions	yes - head length; wing color; range	yes - head length; strongly bicolored	yes - head length	no	4510160259	iNaturalist	https://www.inaturalist.org/observations/196129098	CC_BY_NC_4_0
Pheidole parva	United States	Florida	Palm Beach	2024-09-02	26.8871	-80.1142	luke	gyne	medium	no	yes - sharp head lobes	yes - sharp head lobes; gaster fully black	yes - strongly bicolored; body proportions	yes - head length; wing color; range	yes - head length; strongly bicolored	yes - head length	no	5006875610	iNaturalist	https://www.inaturalist.org/observations/239539619	CC_BY_NC_4_0
Pheidole parva	United States	Florida	Palm Beach	2025-11-01	26.3503	-80.0759	Zachary Lang	gyne	medium	no	no	yes - gaster fully black	yes - strongly bicolored; body proportions	yes - wing color; range	yes - head length	yes - head length	no	5903709519	iNaturalist	https://www.inaturalist.org/observations/324907802	CC_BY_NC_4_0
Pheidole parva	United States	Florida	Palm Beach	2025-11-28	26.5589	-80.1093	Janice Johnston	gyne	medium	no	yes - sharp head lobes	yes - sharp head lobes; gaster fully black	yes - strongly bicolored; body proportions	yes - head length; wing color; range	yes - head length; strongly bicolored	yes - head length	no	5936129497	iNaturalist	https://www.inaturalist.org/observations/328819862	CC_BY_NC_4_0
Pheidole parva	United States	Florida	Palm Beach	2026-01-11	26.4791	-80.1653	noeyg12	gyne	medium	no	yes - sharp head lobes	yes - sharp head lobes; gaster fully black	yes - strongly bicolored; body proportions	yes - head length; wing color; range	yes - head length; strongly bicolored	yes - head length	no	6130071748	iNaturalist	https://www.inaturalist.org/observations/334502809	CC_BY_NC_4_0
Pheidole parva	United States	Florida	Palm Beach	2019-04-26	26.3806	-80.1445	Luiz Puodzius	gyne, male	medium	no	yes - sharp head lobes	yes - sharp head lobes; gaster fully black	yes - coloration; body proportions	yes - head length; range	yes - head length	yes - head length	no	3784906307	iNaturalist	https://www.inaturalist.org/observations/23396515	CC_BY_NC_4_0
Pheidole parva	United States	Florida	Palm Beach	2025-04-28	26.8887	-80.1178	ejboyer	gyne, male	medium	no	no	yes - gaster fully black	yes - strongly bicolored; body proportions	yes - wing color; range	yes - strongly bicolored	yes - head length	no	5154681460	iNaturalist	https://www.inaturalist.org/observations/276316825	CC_BY_NC_4_0
Pheidole parva	United States	Florida	Pinellas	2022-02-01	27.8152	-82.6241	Squidpastry	gyne	high	yes	yes - reticulorugose on corners of head; sharp head lobes	yes - reticulorugose; sharp head lobes; gaster fully black	yes - strongly bicolored; body proportions	yes - reticulorugose; head length; wing color; range	yes - reticulorugose; head length; strongly bicolored	yes - reticulorugose; head length	yes	3784779377	iNaturalist	https://www.inaturalist.org/observations/106892481	CC_BY_NC_4_0
Pheidole parva	United States	Florida	Pinellas	2018-06-25	27.7903	-82.7885	Aaron Stoll	gyne	high	yes	yes - reticulorugose on corners of head; sharp head lobes	yes - reticulorugose; sharp head lobes; gaster fully black	yes - strongly bicolored; body proportions	yes - reticulorugose; head length; range	yes - reticulorugose; head length; strongly bicolored	yes - reticulorugose; head length	yes	5292527293	collection	https://www.inaturalist.org/observations/82387433	CC0_1_0
Pheidole parva	United States	Florida	Pinellas	2025-05-09	28.0415	-82.7789	Donald Fraser	male		no								5154117336	iNaturalist	https://www.inaturalist.org/observations/279702581	CC_BY_NC_4_0
Pheidole parva	United States	Florida	Pinellas	2025-05-09	28.0415	-82.7789	Donald Fraser	male		no								5154811183	iNaturalist	https://www.inaturalist.org/observations/279702574	CC_BY_NC_4_0
Pheidole parva	United States	Florida	Pinellas	2025-05-16	28.0415	-82.7789	Donald Fraser	gyne	medium	no	yes - sharp head lobes	yes - sharp head lobes; gaster fully black	yes - strongly bicolored; body proportions	yes - wing color; range	yes - strongly bicolored	yes - sharp head lobes	no	5167326017	iNaturalist	https://www.inaturalist.org/observations/282068891	CC_BY_NC_4_0
Pheidole parva	United States	Florida	Polk	2023-10-05	28.037	-81.7651	Tom Palmer	gyne	low	no	no	no	no	yes - wing color; range	yes - head length; coloration	yes - head length	no	4424596744	iNaturalist	https://www.inaturalist.org/observations/186467081	CC_BY_NC_4_0
Pheidole parva	United States	Florida	Polk	2023-04-28	28.037	-81.7651	Tom Palmer	gyne	low	no	no	no	yes - body proportions	yes - head length; wing color; range	no	yes - head length	no	4506194804	iNaturalist	https://www.inaturalist.org/observations/157853445	CC_BY_NC_4_0
Pheidole parva	United States	Florida	Polk	2021-06-28	28.037	-81.7651	Tom Palmer	gyne	medium	no	yes - sharp head lobes	yes - sharp head lobes	yes - body proportions	yes - head length; wing color; range	yes - head length	yes - head length	no	3802424364	iNaturalist	https://www.inaturalist.org/observations/84978321	CC_BY_NC_4_0
Pheidole parva	United States	Louisiana	Saint Bernard	2023-05-09	29.9428	-89.9635	Spencer Beck	gyne	low	no	no	no	yes - strongly bicolored; body proportions	yes - head length; wing color	no	no	no	4126971639	iNaturalist	https://www.inaturalist.org/observations/160848376	CC_BY_NC_4_0
Pheidole parva	United States	Florida	Saint Johns	2023-10-14	29.9438	-81.3037	vilanophoto	male		no								4430575264	iNaturalist	https://www.inaturalist.org/observations/187583576	CC_BY_NC_4_0
Pheidole parva	United States	Florida	Saint Johns	2023-10-12	29.9438	-81.3037	vilanophoto	gyne	medium	no	yes - sharp head lobes	yes - sharp head lobes	yes - strongly bicolored; body proportions	yes - head length; wing color	yes - head length; strongly bicolored	yes - head length	no	4430574540	iNaturalist	https://www.inaturalist.org/observations/187322917	CC_BY_NC_4_0
Pheidole parva	United States	Florida	Saint Lucie	2017-11-24	27.2691	-80.2579	Aaron Stoll	gyne	high	yes	yes - reticulorugose on corners of head; sharp head lobes	yes - reticulorugose; sharp head lobes; gaster fully black	yes - strongly bicolored; body proportions	yes - reticulorugose; head length; wing color; range	yes - reticulorugose; head length; strongly bicolored	yes - reticulorugose; head length	yes	5291869802	collection	https://www.inaturalist.org/observations/20232349	CC0_1_0
Pheidole parva	United States	Florida	Santa Rosa	2023-06-17	30.3755	-86.913	Crazy4ants	gyne	medium	no	yes - sharp head lobes	yes - sharp head lobes; gaster fully black	yes - strongly bicolored; body proportions	yes - head length; wing color	yes - head length; strongly bicolored	yes - head length	no	4138026811	iNaturalist	https://www.inaturalist.org/observations/168600516	CC_BY_NC_4_0
Pheidole parva	United States	Florida	Sarasota	2024-10-24	27.0884	-82.2358	ornitheolomer	gyne	high	yes	yes - reticulorugose on corners of head	yes - reticulorugose; gaster fully black	yes - strongly bicolored; body proportions	yes - reticulorugose; head length; wing color; range	yes - reticulorugose; head length; strongly bicolored	yes - reticulorugose; head length	yes	4976566071	iNaturalist	https://www.inaturalist.org/observations/249231968	CC_BY_NC_4_0
Pheidole parva	United States	Florida	Sarasota	2024-10-24	27.0884	-82.2358	ornitheolomer	gyne	low	no	no	yes - gaster fully black	yes - strongly bicolored; body proportions	yes - wing color; range	yes - strongly bicolored	no	no	4976416558	iNaturalist	https://www.inaturalist.org/observations/249231978	CC_BY_NC_4_0
Pheidole parva	United States	Florida	Sarasota	2024-01-16	27.0894	-82.2357	ornitheolomer	male		no								4516693539	iNaturalist	https://www.inaturalist.org/observations/196884747	CC_BY_NC_4_0
Pheidole parva	United States	Florida	Sarasota	2024-09-06	27.0884	-82.2358	ornitheolomer	gyne	medium	no	yes - sharp head lobes	yes - sharp head lobes; gaster fully black	yes - strongly bicolored; body proportions	yes - head length; wing color; range	yes - strongly bicolored	yes - head length	no	4945989544	iNaturalist	https://www.inaturalist.org/observations/240404658	CC_BY_NC_4_0
Pheidole parva	United States	Florida	Sarasota	2024-10-20	27.3273	-82.5203	Brice C.	gyne	medium	no	yes - sharp head lobes	yes - sharp head lobes; gaster fully black	yes - strongly bicolored; body proportions	yes - wing color; range	yes - strongly bicolored	no	no	4976543403	iNaturalist	https://www.inaturalist.org/observations/249406868	CC_BY_NC_4_0
Pheidole parva	United States	Florida	Sarasota	2025-11-03	27.3846	-82.5572	phrauwg	gyne	medium	no	no	yes - gaster fully black	yes - strongly bicolored; body proportions	yes - head length; wing color; range	yes - head length; strongly bicolored	yes - head length	no	5903709517	iNaturalist	https://www.inaturalist.org/observations/324822860	CC_BY_NC_4_0
Pheidole parva	United States	Florida	Seminole	2023-12-02	28.6494	-81.251	Will	gyne	low	no	no	yes - gaster fully black	yes - body proportions	yes - wing color; range	no	no	no	4458440703	iNaturalist	https://www.inaturalist.org/observations/192864967	CC_BY_NC_4_0
Pheidole parva	United States	Florida	Seminole	2023-07-09	28.7086	-81.4196	Steve Collins	gyne	medium	no	no	yes - gaster fully black	yes - strongly bicolored; body proportions	yes - head length; wing color; range	yes - head length; strongly bicolored	yes - head length	no	4458593988	iNaturalist	https://www.inaturalist.org/observations/172367213	CC_BY_4_0
Pheidole parva	United States	Florida	Seminole	2024-05-20	28.6512	-81.2003	omegacrab992	gyne	medium	no	yes - sharp head lobes	yes - sharp head lobes; gaster fully black	yes - strongly bicolored; body proportions	yes - head length; range	yes - head length; strongly bicolored	yes - head length	no	4867598610	iNaturalist	https://www.inaturalist.org/observations/217256037	CC_BY_NC_4_0
Pheidole parva	United States	Florida	Seminole	2025-06-23	28.6504	-81.1571	omegacrab992	gyne	medium	no	yes - sharp head lobes	yes - sharp head lobes; gaster fully black	yes - strongly bicolored; body proportions	yes - head length, range	yes - head length; strongly bicolored	yes - head length	no	5230056830	iNaturalist	https://www.inaturalist.org/observations/292171302	CC_BY_NC_4_0
Pheidole parva	United States	Florida	Volusia	2023-06-28	29.094	-81.3496	Peter May	gyne	high	yes	yes - reticulorugose on corners of head; sharp head lobes	yes - reticulorugose; sharp head lobes; gaster fully black	yes - strongly bicolored; body proportions	yes - reticulorugose; head length; wing color; range	yes - reticulorugose; head length	yes - reticulorugose; head length	yes	4153424716	iNaturalist	https://www.inaturalist.org/observations/170017943	CC_BY_NC_4_0
Pheidole parva	United States	Florida	Volusia	2021-07-12	29.2528	-81.0263	Aaron Stoll	gyne	high	yes	yes - reticulorugose on corners of head; sharp head lobes	yes - reticulorugose; sharp head lobes; gaster fully black	yes - strongly bicolored; body proportions	yes - reticulorugose; head length; wing color; range	yes - reticulorugose; head length; strongly bicolored	yes - reticulorugose; head length	yes	5292971539	collection	https://www.inaturalist.org/observations/86951261	CC0_1_0
Pheidole parva	United States	Florida	Volusia	2025-06-05	29.0279	-80.9833	sparkypetunia	male		no	no	no	no	yes - range	no	no	N/A (male)	5187850368	iNaturalist	https://www.inaturalist.org/observations/286970496	CC_BY_NC_4_0
