# Supplementary material for: First Records and Expanding Distribution of a Small Big-Headed Ant, Pheidole parva, in Florida, USA
Source: Neotrop Entomol. 2026 Jul 21;55(1):66. doi: 10.1007/s13744-026-01416-4 (PMC13388651; doi:10.1007/s13744-026-01416-4)
Supplement: Supplementary file 2 — (XLSX 14.2 KB) [file 13744_2026_1416_MOESM2_ESM.xlsx]

## Sheet: occurence records
Supplementary Table S2. Expert‑verified iNaturalist observations of Pheidole parva assigned to the high‑confidence tier
Species	county	date	gbifID	latitude	longitude	source	country	state	recordedBy	license	Included in Fig. 3
Pheidole parva	Martin	2026-04-02		27.0995	-80.2474	iNaturalist	United States	Florida	Mikie Green	CC_BY_NC_4_0	Yes
Pheidole parva	Miami-Dade	2024		25.7588	-80.1957	collection	United States	Florida	Sanford Porter		Yes
Pheidole parva	Miami-Dade	2024		25.7044	-80.3331	collection	United States	Florida	Sanford Porter		Yes
Pheidole parva	Miami-Dade	2024		25.8575	-80.3352	collection	United States	Florida	Sanford Porter		Yes
Pheidole parva	Miami-Dade	2024		25.9163	-80.1563	collection	United States	Florida	Sanford Porter		Yes
Pheidole parva	Miami-Dade	2024-08-01	4925880521	25.7849	-80.3515	iNaturalist	United States	Florida	Lucas Garriga	CC_BY_NC_4_0	Yes
Pheidole parva	Miami-Dade	2024-09-01	4946678472	25.7112	-80.3995	iNaturalist	United States	Florida	Lucas Garriga	CC_BY_NC_4_0	Yes
Pheidole parva	Miami-Dade	2024-09-21	4949915554	25.7854	-80.2246	iNaturalist	United States	Florida	Lucas Garriga	CC_BY_NC_4_0	Yes
Pheidole parva	Miami-Dade	2024-10-01	4976277278	25.7128	-80.3235	iNaturalist	United States	Florida	Lucas Garriga	CC_BY_NC_4_0	Yes
Pheidole parva	Miami-Dade	2024-10-01	4976488184	25.6963	-80.381	iNaturalist	United States	Florida	Lucas Garriga	CC_BY_NC_4_0	Yes
Pheidole parva	Miami-Dade	2025-10-26	5890136668	25.6794	-80.461	iNaturalist	United States	Florida	Mikie Green	CC_BY_NC_4_0	Yes
Pheidole parva	Miami-Dade	2026-02-28	6184891682	25.6949	-80.3754	iNaturalist	United States	Florida	Mikie Green	CC_BY_NC_4_0	Yes
Pheidole parva	Miami-Dade	2025-04-28	5154355742	25.697	-80.3746	iNaturalist	United States	Florida	Lucas Garriga	CC_BY_NC_4_0	Yes
Pheidole parva	Monroe	2025-03-16	5291791583	24.6966	-81.0862	iNaturalist	United States	Florida	Aaron Stoll	CC0_1_0	Yes
Pheidole parva	Palm Beach	2022-08-21	3902754274	26.4092	-80.0973	iNaturalist	United States	Florida	Julian Fuchs	CC_BY_NC_4_0	Yes
Pheidole parva	Palm Beach	2022-08-21	3902981387	26.4091	-80.0973	iNaturalist	United States	Florida	Julian Fuchs	CC_BY_NC_4_0	Yes
Pheidole parva	Palm Beach	2022-08-21	4177164552	26.4093	-80.0973	iNaturalist	United States	Florida	Julian Fuchs	CC_BY_NC_4_0	Yes
Pheidole parva	Palm Beach	2022-08-01	3881426984	26.6134	-80.1685	iNaturalist	United States	Florida	Mikie Green	CC_BY_NC_4_0	Yes
Pheidole parva	Polk	2024		28.133	-81.476	collection	United States	Florida	Airlan San Juan		Yes
Pheidole parva	Polk	2025-04-20	5134800961	28.0073	-82.024	iNaturalist	United States	Florida	Miles Conley	CC_BY_NC_4_0	Yes
Pheidole parva	Sarasota	2024-09-07	4945580060	27.3274	-82.5201	iNaturalist	United States	Florida	Brice C.	CC_BY_NC_4_0	Yes
Pheidole parva	Sarasota	2022-08-01	4018276709	27.2501	-82.4173	iNaturalist	United States	Florida	Brice C.	CC_BY_NC_4_0	Yes
Pheidole parva	Seminole	2024-09-13	4945652536	28.6515	-81.1992	iNaturalist	United States	Florida	omegacrab992	CC_BY_NC_4_0	Yes
Pheidole parva	Broward	2021-08-08	3784732364	26.0137	-80.3627	iNaturalist	United States	Florida	David Torres	CC_BY_NC_4_0	Yes
Pheidole parva	Broward	2021-10-27	3784768370	26.3059	-80.2125	iNaturalist	United States	Florida	Josiah Londerée	CC_BY_4_0	Yes
Pheidole parva	Broward	2019-09-07	3109027349	26.2672	-80.1883	iNaturalist	United States	Florida	Sandra H Statner	CC_BY_4_0	Yes
Pheidole parva	Broward	2019-11-14	3802531314	26.2668	-80.1883	iNaturalist	United States	Florida	Sandra H Statner	CC_BY_4_0	Yes
Pheidole parva	Broward	2021-08-08	3785053367	26.0137	-80.3627	iNaturalist	United States	Florida	David Torres	CC_BY_NC_4_0	Yes
Pheidole parva	Broward	2021-11-02	3802347368	26.3059	-80.2125	iNaturalist	United States	Florida	Josiah Londerée	CC_BY_4_0	Yes
Pheidole parva	Collier	2023-04-24	4097007728	26.0873	-81.6791	iNaturalist	United States	Florida	Soren Hines	CC_BY_NC_4_0	Yes
Pheidole parva	Escambia	2025-05-27	5292021953	30.4434	-87.3268	collection	United States	Florida	Aaron Stoll	CC0_1_0	Yes
Pheidole parva	Escambia	2022-11-05	5292033552	30.585	-87.265	collection	United States	Florida	Aaron Stoll	CC0_1_0	Yes
Pheidole parva	Escambia	2019-06-11	5292512153	30.4435	-87.327	collection	United States	Florida	Aaron Stoll	CC0_1_0	Yes
Pheidole parva	Escambia	2023-07-04	5292695261	30.3354	-87.3648	collection	United States	Florida	Aaron Stoll	CC0_1_0	Yes
Pheidole parva	Manatee	2025-10-18	5889899355	27.5119	-82.6404	iNaturalist	United States	Florida	Jeff Clark	CC_BY_4_0	Yes
Pheidole parva	Miami-Dade	2025-11-01	5903724050	25.6632	-80.4253	iNaturalist	United States	Florida	sustainablemanny	CC_BY_NC_4_0	Yes
Pheidole parva	Miami-Dade	2023-04-28	4111665959	25.4005	-80.6585	iNaturalist	United States	Florida	Joe MDO	CC_BY_NC_4_0	Yes
Pheidole parva	Miami-Dade	2024-09-14	4946715390	25.6043	-80.406	iNaturalist	United States	Florida	Lucas Garriga	CC_BY_NC_4_0	Yes
Pheidole parva	Miami-Dade	2021-07-23	3784646364	25.6349	-80.3408	iNaturalist	United States	Florida	Joe MDO	CC_BY_NC_4_0	Yes
Pheidole parva	Miami-Dade	2022-01-27	3784670368	25.6662	-80.3497	iNaturalist	United States	Florida	Joe MDO	CC_BY_NC_4_0	Yes
Pheidole parva	Miami-Dade	2018-07-16	3784937308	25.7575	-80.33	iNaturalist	United States	Florida	Joe MDO	CC_BY_NC_4_0	Yes
Pheidole parva	Miami-Dade	2019-06-08	3784694306	25.6515	-80.4006	iNaturalist	United States	Florida	Joe MDO	CC_BY_NC_4_0	Yes
Pheidole parva	Monroe	2022-04-18	3784718428	25.1424	-80.3952	iNaturalist	United States	Florida	David Jeffrey Ringer	CC_BY_NC_4_0	Yes
Pheidole parva	Monroe	2022-04-16	3784749400	25.1424	-80.3952	iNaturalist	United States	Florida	David Jeffrey Ringer	CC_BY_NC_4_0	Yes
Pheidole parva	Orange	2022-10-12	4018297686	28.4001	-81.4927	iNaturalist	United States	Florida	Tyler Bishop	CC0_1_0	Yes
Pheidole parva	Orleans	2022-07-03	4126679642	29.9179	-90.1095	iNaturalist	United States	Louisiana	John Carlson	CC_BY_NC_4_0	Yes
Pheidole parva	Palm Beach	2023-04-28	4102809411	26.6134	-80.1685	iNaturalist	United States	Florida	Mikie Green	CC_BY_NC_4_0	Yes
Pheidole parva	Palm Beach	2025-04-28	5141016750	26.8887	-80.1179	iNaturalist	United States	Florida	erinbelle	CC_BY_NC_4_0	Yes
Pheidole parva	Palm Beach	2025-11-22	5908855594	26.5589	-80.1093	iNaturalist	United States	Florida	Janice Johnston	CC_BY_NC_4_0	Yes
Pheidole parva	Palm Beach	2025-11-30	5935736994	26.5589	-80.1093	iNaturalist	United States	Florida	Janice Johnston	CC_BY_NC_4_0	Yes
Pheidole parva	Palm Beach	2025-11-30	5935897960	26.5589	-80.1093	iNaturalist	United States	Florida	Janice Johnston	CC_BY_NC_4_0	Yes
Pheidole parva	Palm Beach	2026-03-24	6185885106	26.5589	-80.1093	iNaturalist	United States	Florida	Janice Johnston	CC_BY_NC_4_0	Yes
Pheidole parva	Pinellas	2022-02-01	3784779377	27.8152	-82.6241	iNaturalist	United States	Florida	Squidpastry	CC_BY_NC_4_0	Yes
Pheidole parva	Pinellas	2018-06-25	5292527293	27.7903	-82.7885	collection	United States	Florida	Aaron Stoll	CC0_1_0	Yes
Pheidole parva	Saint Lucie	2017-11-24	5291869802	27.2691	-80.2579	collection	United States	Florida	Aaron Stoll	CC0_1_0	Yes
Pheidole parva	Sarasota	2024-10-24	4976566071	27.0884	-82.2358	iNaturalist	United States	Florida	ornitheolomer	CC_BY_NC_4_0	Yes
Pheidole parva	Volusia	2023-06-28	4153424716	29.094	-81.3496	iNaturalist	United States	Florida	Peter May	CC_BY_NC_4_0	Yes
Pheidole parva	Volusia	2021-07-12	5292971539	29.2528	-81.0263	collection	United States	Florida	Aaron Stoll	CC0_1_0	Yes
Pheidole parva	Orleans	2022-07-03	4126679642	29.9179	-90.1095	iNaturalist	United States	Louisiana	John Carlson	CC_BY_NC_4_0	Yes
Pheidole parva	Disney's Castaway Cay	2025-05-03	5154899010	26.0883	-77.5405	iNaturalist	Bahamas	South Abaco	creamycat138	CC_BY_NC_4_0	No
Pheidole parva	Disney's Castaway Cay	2025-05-03	5154145928	26.0892	-77.5402	iNaturalist	Bahamas	South Abaco	creamycat138	CC_BY_NC_4_0	No
